# Supplementary material for: How AlphaFold2 Predicts Conditionally Folding Regions Annotated in an Intrinsically Disordered Protein Database, IDEAL
Source: Biology (Basel). 2023 Jan 25;12(2):182. doi: 10.3390/biology12020182 (PMC9952413; doi:10.3390/biology12020182)
Supplement: Supplementary file 1 [file biology-12-00182-s001.zip]

Archive with 3 entries (3 files):
- biology-2153021-supplementary.pdf
- Table S1.xlsx
- Table S2.xlsx
