# Supplementary material for: How AlphaFold2 Predicts Conditionally Folding Regions Annotated in an Intrinsically Disordered Protein Database, IDEAL
Source: Biology (Basel). 2023 Jan 25;12(2):182. doi: 10.3390/biology12020182 (PMC9952413; doi:10.3390/biology12020182)
Supplement: Supplementary file 1 [file biology-12-00182-s001.zip › Table S1.xlsx]

## Sheet: Table S1
List of non-redundant ProSs in IDEAL used in this study
index	IID	Region	PDB ID	RMSD_CA	pLDDT	mrASA	crASA	%Helix	%Coil	nRG	A	L	S	hydrophobic	polar	Class
1	IID00007	383-401	4nu1B	0.62	90	0.53	0.345	0.842	0.158	3.64	0.105	0.105	0	0.368	0.158	excellent
2	IID00013	220-236	1hcqF	2.37	94.1	0.556	0.29	0	1	3.63	0.059	0	0.059	0.294	0.412	average
3	IID00015	13-61	2l14B	19.44	46	0.539	0.425	0.388	0.612	4.01	0.02	0.163	0.102	0.265	0.408	poor
4	IID00015	367-388	1dt7Y	7.88	43.3	0.618	0.494	0.409	0.591	3.93	0	0.091	0.182	0.136	0.364	poor
5	IID00017	829-872	2azeC	7.49	49.1	0.596	0.428	0.295	0.591	4.56	0.023	0.068	0.159	0.273	0.432	poor
6	IID00023	547-558	3rzxB	4.21	37.2	0.744	0.346	0	1	4.33	0	0	0.167	0.083	0.5	poor
7	IID00024	560-571	3rz9B	3.08	32.5	0.747	0.347	0	1	4.44	0.083	0.083	0	0.167	0.417	average
8	IID00034	153-164	1fq1B	2.48	38	0.775	0.335	0	1	4.07	0	0	0	0.333	0.333	average
9	IID00035	1468-1496	1th1C	1.83	79.2	0.629	0.366	0.345	0.655	6.61	0.207	0.103	0.034	0.448	0.31	average
10	IID00035	1503-1529	1th1C	0.57	85.5	0.748	0.475	0.185	0.815	4.02	0.037	0.148	0.185	0.37	0.37	excellent
11	IID00035	1578-1596	2rquB	5.69	58.7	0.707	0.496	0	1	4.88	0.158	0	0.158	0.368	0.368	poor
12	IID00035	2034-2049	1emuB	1.78	75.6	0.612	0.342	0.625	0.375	3.66	0.063	0.125	0.188	0.375	0.313	average
13	IID00035	1021-1034	1jppD	2.93	35.9	0.646	0.384	0.286	0.714	4.34	0	0.143	0.143	0.214	0.357	average
14	IID00037	297-312	3e8dB	0.38	80.9	0.699	0.276	0	0.75	3.66	0.063	0	0.063	0.313	0.375	excellent
15	IID00039	30-40	1p22C	3.33	28.8	0.829	0.388	0	1	3.69	0.091	0.091	0.182	0.273	0.455	average
16	IID00043	141-160	4rjfB	5.19	65.9	0.639	0.257	0.15	0.5	4.99	0	0.05	0.15	0.15	0.3	poor
17	IID00044	103-133	3q8mB	0.48	94.5	0.456	0.352	0.742	0.258	3.18	0.194	0.065	0	0.355	0.226	excellent
18	IID00044	357-370	3uvuB	2.86	38	0.812	0.374	0	1	4.88	0.071	0	0.071	0.071	0.429	average
19	IID00044	335-347	5e0vD	2.16	58.3	0.669	0.207	0.231	0.769	3.88	0	0.077	0.077	0.154	0.385	average
20	IID00046	710-750	2ka6B	9.72	51.4	0.601	0.393	0.341	0.659	4.26	0	0.073	0.146	0.293	0.39	poor
21	IID00047	795-808	5nwxB	0.9	48.8	0.533	0.355	0.643	0.357	3.42	0	0.357	0	0.357	0.357	excellent
22	IID00049	25-93	1jsuC	1.94	94	0.51	0.303	0.333	0.551	4.83	0.029	0.072	0.043	0.174	0.275	average
23	IID00050	378-390	2gppD	2.99	61.9	0.662	0.411	0.538	0.462	3.49	0	0.385	0.154	0.462	0.385	average
24	IID00053	786-838	2ka4B	11.93	36.3	0.6	0.347	0.321	0.679	3.99	0.019	0.094	0.038	0.34	0.34	poor
25	IID00058	3-21	2kwoB	13.23	66.7	0.689	0.508	0	1	3.44	0.053	0.053	0	0.105	0.421	poor
26	IID00059	17-39	5n4wR	4.05	79.3	0.79	0.378	0	0.652	6.09	0.174	0.043	0	0.435	0.087	average
27	IID00062	2-21	3u5oP	5.19	61.5	0.774	0.393	0	0.9	5.16	0.15	0.05	0.05	0.2	0.45	poor
28	IID00062	23-33	3o34B	2.31	58.2	0.803	0.566	0	1	3.98	0.364	0	0.091	0.364	0.364	average
29	IID00064	409-426	1o9kS	3.74	62.5	0.638	0.296	0.222	0.778	4.1	0	0.167	0	0.222	0.167	average
30	IID00069	391-414	4q5uC	1.19	79.8	0.54	0.214	0.875	0.125	4.02	0.125	0.042	0.042	0.458	0.125	excellent
31	IID00074	325-335	1t5zB	2.04	50.1	0.634	0.372	0.636	0.364	3.08	0	0.182	0.182	0.182	0.273	average
32	IID00075	341-355	2z5nB	4.06	45.8	0.726	0.317	0	1	4.69	0	0	0.133	0.067	0.467	average
33	IID00080	453-465	1u76F	3.35	62	0.69	0.362	0.231	0.615	4	0.077	0	0.077	0.231	0.462	average
34	IID00081	15-28	1yucC	2.29	53.7	0.646	0.421	0.571	0.429	3.52	0.214	0.214	0.286	0.5	0.357	average
35	IID00082	734-754	1m2zE	4.99	48	0.659	0.492	0.381	0.619	4.63	0.048	0.19	0.048	0.286	0.238	poor
36	IID00082	686-698	5t1zD	2.72	66.8	0.608	0.361	0.385	0.615	3.28	0	0.231	0.154	0.308	0.231	average
37	IID00083	685-703	2prgC	3.73	44	0.659	0.46	0.421	0.579	4.33	0	0.158	0.105	0.263	0.316	average
38	IID00083	744-756	3oofD	1.58	53.3	0.591	0.354	0.615	0.385	3.36	0	0.308	0	0.308	0.077	excellent
39	IID00083	628-640	2prgC	2.54	41.5	0.635	0.386	0.615	0.385	3.43	0	0.231	0.077	0.308	0.538	average
40	IID00083	1431-1441	3bqdB	3.08	45.1	0.61	0.349	0.455	0.545	3.06	0	0.364	0.091	0.364	0.455	average
41	IID00085	776-826	1l8cB	8.14	46.2	0.571	0.319	0.373	0.627	3.9	0.059	0.196	0.098	0.373	0.392	poor
42	IID00085	560-577	1lqbD	3.44	41.6	0.752	0.44	0	0.889	5.2	0.056	0.111	0.056	0.333	0.222	average
43	IID00087	498-514	3bimP	6.51	30.6	0.752	0.437	0	0.765	5.34	0.059	0	0.235	0.294	0.529	poor
44	IID00092	2065-2111	1zoqD	7.94	58.9	0.482	0.345	0.638	0.362	3.74	0.106	0.149	0.106	0.362	0.447	poor
45	IID00093	198-222	1gngY	0.33	95.4	0.483	0.306	0.8	0.2	3.39	0.04	0.24	0.08	0.4	0.28	excellent
46	IID00094	328-360	1qbkB	1.89	76.4	0.679	0.32	0.091	0.909	5.55	0.03	0	0.061	0.152	0.303	average
47	IID00100	12-49	1jdhB	5.49	57.7	0.587	0.304	0.553	0.447	5.72	0.079	0.105	0.184	0.263	0.316	poor
48	IID00102	60-78	1m1eB	2.6	60.7	0.715	0.408	0	1	5.91	0.105	0	0.105	0.316	0.263	average
49	IID00103	205-218	3d24D	2.55	49.1	0.631	0.379	0.5	0.5	3.59	0	0.214	0.071	0.286	0.357	average
50	IID00103	141-152	5q0iB	0.53	60.3	0.666	0.409	0.583	0.417	3.26	0.167	0.417	0.083	0.583	0.25	excellent
51	IID00104	607-640	3kycB	0.68	79.5	0.539	0.424	0.294	0.618	4.13	0.059	0.118	0.088	0.265	0.147	excellent
52	IID00105	562-573	2lsiB	3.14	45	0.624	0.32	0.583	0.417	3.01	0	0	0.25	0	0.25	average
53	IID00108	524-539	2lskB	7.19	31.7	0.653	0.486	0.438	0.563	3.65	0	0.188	0.125	0.188	0.5	poor
54	IID00109	167-207	2l5gB	2.2	82.5	0.54	0.408	0.854	0.146	5.23	0.049	0.098	0.049	0.317	0.268	average
55	IID00109	2347-2365	1kkqH	4.13	47.3	0.618	0.379	0.263	0.737	4.33	0.105	0.105	0	0.421	0.211	poor
56	IID00109	1422-1438	1r2bD	5.23	35.2	0.727	0.358	0	0.706	5.17	0.118	0.059	0.059	0.412	0.235	poor
57	IID00109	1109-1121	2oddB	3.6	33.1	0.821	0.567	0	0.769	5.1	0.077	0.077	0.231	0.308	0.615	average
58	IID00112	771-811	1devB	9.61	50	0.604	0.399	0.195	0.707	4.83	0.098	0.049	0.146	0.317	0.634	poor
59	IID00115	15-65	3nc0E	2.86	87.5	0.539	0.331	0.333	0.667	4.28	0.059	0.157	0.157	0.235	0.333	average
60	IID00115	346-360	3nc0E	5.03	43.6	0.768	0.521	0	1	4.64	0	0.067	0.2	0.2	0.533	poor
61	IID00117	941-961	1onvB	2.02	70.3	0.584	0.394	0.762	0.238	4	0.19	0.143	0.143	0.429	0.238	average
62	IID00117	582-600	2k7lB	3.5	91.2	0.571	0.421	0.684	0.316	3.89	0	0.158	0	0.368	0.053	average
63	IID00119	315-341	2h4mD	5.54	38.7	0.697	0.296	0	1	5.44	0	0	0.148	0.037	0.704	poor
64	IID00121	197-260	1an4B	4.13	90.1	0.456	0.389	0.375	0.625	4.25	0.031	0.047	0.109	0.25	0.328	poor
65	IID00122	265-276	1mwnY	2.84	91.1	0.708	0.485	0.417	0.583	4.19	0	0.083	0.083	0.25	0.333	average
66	IID00126	1804-1816	2ltoB	5.49	30.4	0.754	0.633	0	1	4.12	0	0	0.308	0	0.769	poor
67	IID00134	339-358	2d10H	3.76	59.3	0.568	0.34	0.5	0.5	4.02	0.05	0.1	0.2	0.2	0.4	average
68	IID00136	466-479	2asqB	4.48	56.9	0.737	0.464	0	0.786	3.95	0	0.071	0.214	0.357	0.286	poor
69	IID00148	137-156	1hbxG	0.73	90.7	0.601	0.39	0.45	0.3	4.36	0	0.15	0.25	0.2	0.5	excellent
70	IID00151	1171-1190	1rrpD	0.93	85.2	0.716	0.457	0	1	5.28	0	0.05	0	0.25	0.25	excellent
71	IID00152	50-69	2ot8D	5.52	40.9	0.731	0.367	0	1	4.76	0.05	0	0	0.1	0.4	poor
72	IID00153	11-54	1qgkB	7.64	47.7	0.52	0.299	0.705	0.295	4.78	0.068	0.068	0.045	0.273	0.182	poor
73	IID00154	446-466	2i32E	1.35	53.4	0.579	0.403	0	0.524	3.79	0.048	0.095	0	0.333	0.286	excellent
74	IID00162	177-216	4hb4A	11.55	69.4	0.634	0.35	0.3	0.7	4.78	0.2	0.125	0	0.475	0.225	poor
75	IID00164	124-141	2rvbA	3.04	37.2	0.693	0.273	0	0.778	5.03	0	0.056	0.111	0.111	0.167	average
76	IID00164	847-863	2obhD	0.68	89.8	0.588	0.222	0.824	0.176	3.54	0.059	0.294	0	0.412	0.118	excellent
77	IID00165	8-20	1s5qA	0.46	88.4	0.611	0.234	0.846	0.154	3.24	0.154	0.231	0	0.538	0.154	excellent
78	IID00167	2-25	3feyA	5.72	46.4	0.725	0.351	0.083	0.917	5.61	0.042	0	0.125	0.042	0.417	poor
79	IID00169	43-57	2czyB	0.82	63.5	0.588	0.316	0.8	0.2	3.29	0.2	0.2	0	0.6	0.333	excellent
80	IID00170	50-84	5bxvB	1.49	88.9	0.578	0.316	0.314	0.686	4.32	0	0.057	0.057	0.257	0.429	excellent
81	IID00171	410-427	1n4mD	2.63	63.9	0.626	0.278	0.167	0.833	4.06	0.056	0.167	0.056	0.278	0.222	average
82	IID00172	62-87	1psbD	4.61	86.9	0.56	0.415	0.577	0.423	4.19	0.077	0.192	0.038	0.269	0.154	poor
83	IID00173	640-651	3w0iC	2.03	40.9	0.678	0.453	0.583	0.417	3.36	0	0.25	0	0.417	0.25	average
84	IID00174	221-233	2lb1B	6.43	47.5	0.771	0.519	0	1	4.29	0.077	0.077	0	0.154	0.538	poor
85	IID00174	454-465	1khuC	3.41	84	0.744	0.216	0	1	4.23	0	0	0.333	0.25	0.667	average
86	IID00175	16-38	1cqtJ	1.1	91.8	0.576	0.439	0.304	0.696	4.21	0.043	0.087	0	0.261	0.217	excellent
87	IID00179	220-269	1r8uA	8.2	67.4	0.609	0.411	0.4	0.6	5.05	0	0.12	0.06	0.34	0.26	poor
88	IID00185	168-197	2j0qT	1.19	90.4	0.561	0.358	0	1	3.79	0.033	0.1	0	0.167	0.233	excellent
89	IID00185	226-248	3ex7I	1.01	92.1	0.542	0.354	0.478	0.522	3.51	0.13	0.087	0.087	0.304	0.261	excellent
90	IID00187	238-263	4bwqH	1.72	74.6	0.617	0.457	0.577	0.423	4.5	0.154	0.077	0.077	0.269	0.462	excellent
91	IID00189	2045-2065	3n00B	1.24	52.6	0.572	0.285	0.619	0.143	3.83	0.095	0.095	0	0.429	0.238	excellent
92	IID00189	2259-2275	4wvdD	2.71	50.1	0.566	0.395	0.588	0.412	3.35	0.059	0.176	0.118	0.412	0.294	average
93	IID00194	103-130	1m5nQ	8.48	52.8	0.606	0.41	0.107	0.893	4.83	0	0.071	0	0.107	0.429	poor
94	IID00196	67-77	2jnwB	1.54	68.4	0.6	0.303	0	1	3.27	0	0.091	0	0.364	0.364	excellent
95	IID00199	1761-1777	3v79R	6.74	32.4	0.696	0.412	0.176	0.706	4.62	0	0.059	0.059	0.118	0.353	poor
96	IID00200	489-506	5j19B	3.27	56.3	0.711	0.369	0.056	0.944	4.64	0.167	0.167	0	0.389	0.278	average
97	IID00206	80-143	1jfiB	4.1	92.1	0.502	0.39	0.875	0.125	5.77	0.094	0.141	0.063	0.328	0.297	average
98	IID00207	521-551	5urnB	13.78	41.8	0.619	0.516	0.161	0.839	4.32	0.065	0.161	0.226	0.323	0.452	poor
99	IID00207	302-316	1nfiC	0.73	84	0.593	0.375	0.8	0.2	3.29	0	0	0.133	0.133	0.267	excellent
100	IID00209	406-416	4xr8B	2.27	47.9	0.554	0.119	0.727	0.273	2.9	0	0.364	0	0.364	0.273	average
101	IID00213	69-84	4iflP	3.62	80.4	0.664	0.451	0	1	3.96	0.125	0.188	0	0.313	0.25	average
102	IID00216	965-975	2rpqB	3.69	54.5	0.786	0.396	0	0.818	3.89	0	0.091	0	0.364	0.182	average
103	IID00220	16-70	3v79M	1.46	93	0.517	0.363	0.945	0.055	5.69	0.109	0.091	0.055	0.345	0.164	excellent
104	IID00222	11-28	2knhB	5.5	68.5	0.591	0.437	0.222	0.778	3.41	0.056	0.167	0.167	0.333	0.278	poor
105	IID00225	68-79	2z5kB	6.26	39	0.714	0.388	0	1	3.63	0	0	0	0.083	0.5	poor
106	IID00226	579-600	3h8kB	0.59	81.9	0.607	0.366	0.955	0.045	3.85	0.045	0.182	0	0.318	0.227	excellent
107	IID00230	200-222	2xzeQ	1.25	71.6	0.55	0.329	0.87	0.13	4	0.13	0.13	0.13	0.304	0.217	excellent
108	IID00237	1519-1551	1n0wB	2.73	74.2	0.59	0.392	0.273	0.667	4.39	0.061	0.121	0.061	0.273	0.273	average
109	IID00238	4-32	5oobJ	2.71	86.6	0.621	0.364	0.379	0.621	4.69	0.034	0.138	0.103	0.207	0.31	average
110	IID00238	126-153	5oobD	0.43	93.2	0.475	0.267	0.25	0.75	3.13	0.071	0.036	0.036	0.143	0.393	excellent
111	IID00247	13-25	1opiB	3.37	55.6	0.8	0.581	0	1	4.05	0	0	0.154	0	0.385	average
112	IID00252	1167-1198	2wjvE	0.78	74.6	0.502	0.371	0	0.375	3.94	0.063	0.094	0.063	0.344	0.406	excellent
113	IID00252	1105-1129	2wjvE	0.87	73.9	0.574	0.357	0.84	0.16	4.08	0.04	0.12	0.04	0.4	0.24	excellent
114	IID00253	184-196	4a5xD	0.44	68.5	0.617	0.316	0.923	0.077	3.2	0.154	0.231	0.077	0.385	0.231	excellent
115	IID00256	207-270	2lnhA	3.34	77.3	0.39	0.321	0.484	0.453	3.12	0.031	0.078	0.047	0.266	0.344	average
116	IID00256	433-451	2vcpE	1.52	64.8	0.69	0.448	0.421	0.579	4.49	0.105	0.158	0.053	0.421	0.316	excellent
117	IID00256	346-357	4cc7N	2.58	58.2	0.795	0.449	0	1	4.37	0.167	0.083	0.25	0.25	0.75	average
118	IID00261	228-241	5ixfB	3.58	53.4	0.831	0.538	0	1	4.95	0.143	0.071	0.071	0.357	0.357	average
119	IID00262	669-688	2m20A	3.29	55.6	0.646	0.493	0.45	0.55	3.84	0	0.2	0	0.3	0.1	average
120	IID00262	991-1007	3gt8D	4.01	48.8	0.567	0.192	0.588	0.412	3.36	0.059	0.059	0.118	0.235	0.294	average
121	IID00271	346-393	2onlD	1.2	85.2	0.537	0.298	0.563	0.438	5.47	0.104	0.104	0.042	0.354	0.146	excellent
122	IID00271	217-235	4tyhA	3.67	41.7	0.721	0.52	0	1	4.13	0.053	0.105	0.053	0.316	0.421	average
123	IID00273	9-58	1hh4D	2.53	87.8	0.539	0.397	0.32	0.68	5.74	0.1	0.1	0.06	0.28	0.26	average
124	IID00276	448-489	1cf4B	13.37	55.6	0.632	0.332	0	1	4.68	0.024	0.095	0.095	0.214	0.429	poor
125	IID00277	183-204	1zsgB	4.33	43.6	0.666	0.512	0	1	4.46	0.091	0	0.091	0.227	0.455	poor
126	IID00282	336-356	2ypaD	5.48	55	0.704	0.349	0	0.667	5.04	0	0.048	0	0.286	0.286	poor
127	IID00294	741-768	3dxcB	5.02	54.5	0.54	0.342	0.679	0.25	4.49	0.036	0.036	0.036	0.179	0.393	poor
128	IID00302	35-56	4bxlC	12.66	89.2	0.541	0.21	0	0.318	3.87	0.091	0.045	0.045	0.409	0.318	poor
129	IID00302	1-19	2m55B	1.28	86.1	0.597	0.383	0.789	0.211	3.72	0.211	0.053	0.053	0.526	0.158	excellent
130	IID00305	480-507	5nu1B	0.52	91.8	0.477	0.228	0.857	0.143	3.19	0.071	0.143	0.036	0.393	0.25	excellent
131	IID00312	179-192	2rmkA	2.58	60.2	0.776	0.488	0	1	5.15	0	0.214	0	0.357	0.214	average
132	IID00323	70-115	3sf4F	12.94	64.7	0.532	0.27	0.283	0.543	5.46	0.065	0.13	0.043	0.457	0.261	poor
133	IID00326	200-241	2lkmA	7.23	62.2	0.593	0.398	0.262	0.738	5.01	0.095	0.143	0.048	0.333	0.429	poor
134	IID00327	639-651	5c6dC	3.08	36.5	0.741	0.521	0	1	4.34	0	0	0.154	0	0.462	average
135	IID00338	359-386	2arvA	3.09	60.1	0.469	0.271	0.393	0.464	3.4	0.071	0.036	0.214	0.214	0.5	average
136	IID00348	169-185	2lueB	4.38	44.9	0.904	0.668	0	0.824	5.19	0.059	0	0.294	0.235	0.412	poor
137	IID00349	6-25	4z84I	3.55	66.8	0.631	0.361	0.3	0.7	4.34	0.15	0	0.05	0.25	0.35	average
138	IID00352	47-59	1g1sD	5.49	50.7	0.676	0.489	0	1	3.67	0	0.154	0	0.154	0.231	poor
139	IID00355	355-372	3eo1C	0.73	68.6	0.547	0.227	0.833	0.167	3.45	0.056	0.167	0.056	0.278	0.5	excellent
140	IID00359	639-653	3h1zP	3.12	30.2	0.668	0.404	0.2	0.667	4.43	0	0.067	0.133	0.133	0.333	average
141	IID00379	2842-2858	2lxtB	2.6	70	0.643	0.349	0.529	0.471	3.82	0	0.118	0.059	0.353	0.412	average
142	IID00381	437-467	2kygC	3.79	86.6	0.552	0.352	0.71	0.29	4.3	0.161	0.032	0.032	0.355	0.226	average
143	IID00387	344-355	4x8pB	1.38	83.3	0.655	0.445	0	1	3.9	0	0	0.083	0.083	0.083	excellent
144	IID00398	721-740	2kqsB	5.12	40.6	0.768	0.58	0	1	5.7	0.05	0.05	0.15	0.35	0.35	poor
145	IID00409	171-190	2lp0B	5.41	48.8	0.652	0.437	0	1	4.6	0	0.05	0.15	0.15	0.3	poor
146	IID00413	175-199	3kcfE	1.82	58.1	0.54	0.251	0.56	0.44	3.26	0	0.2	0.12	0.32	0.48	average
147	IID00417	201-216	4a1gH	2.28	41.1	0.644	0.369	0.438	0.563	3.9	0.063	0.188	0.063	0.313	0.375	average
148	IID00433	466-481	2lqiB	4.53	46.2	0.578	0.286	0.813	0.188	3.49	0	0.25	0.188	0.25	0.563	poor
149	IID00433	623-634	2lqiB	2.05	68.3	0.619	0.349	0.75	0.25	3.01	0	0.083	0.167	0.417	0.167	average
150	IID00434	607-655	5fu7G	0.45	95.7	0.57	0.218	0.388	0.612	4.67	0.061	0.061	0.041	0.224	0.408	excellent
151	IID00442	121-145	2lxtC	1.29	90.4	0.59	0.434	0.76	0.24	3.76	0.04	0.12	0.2	0.24	0.32	excellent
152	IID00470	516-550	3qrfN	2.17	84.8	0.616	0.199	0.143	0.457	4.11	0.057	0.114	0	0.371	0.2	average
153	IID00470	431-446	3qrfN	0.5	96	0.671	0.212	0	0.813	4.08	0.125	0.063	0	0.375	0.438	excellent
154	IID00470	410-422	3qrfN	0.32	95.9	0.746	0.161	0	0.692	4.43	0.077	0.077	0	0.308	0.231	excellent
155	IID00503	350-428	5fu7F	1.64	87.9	0.518	0.261	0.316	0.684	5.09	0.063	0.127	0.076	0.342	0.38	excellent
156	IID00535	489-499	1shcB	5.3	47.3	0.743	0.293	0	1	3.46	0	0	0.091	0.182	0.364	poor
157	IID00538	19-29	3tzdT	2.93	53.7	0.819	0.371	0	0.727	4.03	0.182	0	0.091	0.273	0.273	average
158	IID00551	100-168	2a4jA	1.37	94.1	0.353	0.298	0.594	0.406	3.13	0.043	0.101	0.029	0.261	0.188	excellent
159	IID00552	500-568	2n4qB	3.09	88.2	0.419	0.376	0.565	0.319	3.3	0.014	0.159	0.058	0.304	0.29	average
160	IID00563	237-310	5icnA	1.25	94.6	0.454	0.289	0.689	0.311	4.08	0.135	0.095	0.095	0.378	0.243	excellent
161	IID00563	205-228	5icnA	0.41	95.2	0.527	0.313	0.833	0.167	3.98	0.125	0.125	0.042	0.417	0.25	excellent
162	IID00579	186-208	2m8sB	8.99	71.1	0.505	0.405	0	1	3.06	0	0.043	0.043	0.174	0.304	poor
163	IID00582	111-121	3kutD	0.99	80.5	0.735	0.302	0	1	4.2	0.091	0.091	0	0.273	0.455	excellent
164	IID00587	1384-1399	3ktpB	4.86	47.9	0.588	0.389	0	1	3.43	0	0.063	0	0.125	0.5	poor
165	IID00588	341-361	2ybfB	1.13	91.3	0.603	0.389	0.762	0.238	3.8	0.048	0.095	0.048	0.19	0.19	excellent
166	IID00593	329-339	1oeyM	1.02	79.5	0.734	0.36	0	1	3.73	0	0	0	0.182	0.364	excellent
167	IID00600	290-301	3p87K	2.58	77.4	0.629	0.156	0.25	0.75	4.17	0	0	0.167	0.167	0.333	average
168	IID00626	105-115	1o4xB	0.51	93.4	0.773	0.619	0	1	4.53	0	0	0	0	0.182	excellent
169	IID00647	329-339	2kriA	1.2	70.1	0.637	0.347	0	1	3.28	0.182	0.091	0.182	0.273	0.273	excellent
170	IID00666	199-214	3v4yD	2.46	69.6	0.73	0.394	0	0.75	5.01	0	0	0.125	0.188	0.313	average
171	IID00669	106-129	3dvuC	2.06	64.3	0.531	0.305	0.708	0.292	3.96	0	0.125	0.083	0.292	0.417	average
172	IID00682	9-60	3i91A	1.76	94.9	0.389	0.355	0.288	0.288	3.16	0.115	0.115	0.038	0.327	0.154	excellent
173	IID00690	229-240	4b18B	2.96	26.7	0.805	0.357	0	1	4.67	0	0.167	0.167	0.167	0.417	average
174	IID00700	2-14	4hrhB	2.12	46	0.641	0.234	0.615	0.385	3.69	0	0.231	0.154	0.462	0.231	average
175	IID00715	68-125	5bnvF	5.96	62.9	0.557	0.388	0.362	0.603	5.43	0.155	0.086	0.017	0.328	0.172	poor
176	IID00719	529-541	5deaD	8.32	38	0.596	0.551	0	1	3.48	0	0	0	0	0.615	poor
177	IID00725	294-322	5waiF	0.33	88.4	0.584	0.268	0	0.448	4.01	0.069	0.103	0	0.379	0.241	excellent
178	IID00725	228-241	5waiF	2.17	84.2	0.735	0.309	0.214	0.357	4.89	0.071	0.071	0.286	0.214	0.571	average
179	IID00725	351-363	5waiB	0.4	86.2	0.79	0.31	0	0.308	5.21	0	0.154	0	0.154	0.615	excellent
180	IID00725	534-545	5waiB	3.55	84.6	0.718	0.387	0.25	0.75	4.06	0.083	0.083	0.167	0.25	0.25	average
181	IID00725	368-379	5wakB	4.35	54.8	0.738	0.391	0	1	3.84	0.25	0.083	0.083	0.417	0.417	poor
182	IID00726	697-715	5csnC	3.79	59.5	0.648	0.426	0.263	0.737	3.99	0.211	0.105	0.158	0.368	0.474	average
183	IID00726	718-731	5csjC	4.09	45.5	0.483	0.374	0.5	0.5	3.9	0.071	0.143	0.143	0.357	0.286	average
184	IID00727	125-163	5hynQ	1.25	75.5	0.47	0.258	0.256	0.744	3.49	0	0.077	0	0.282	0.256	excellent
185	IID00743	1497-1507	3wa0H	3.39	38.3	0.672	0.28	0	0.636	4.47	0	0.273	0.091	0.455	0.182	average
186	IID00743	1479-1489	3wa0G	2.53	35.1	0.764	0.276	0	0.636	4.66	0	0.182	0	0.364	0.182	average
187	IID00745	49-109	3brvD	1.88	93.4	0.47	0.268	0.967	0.033	6.09	0.049	0.164	0.033	0.328	0.213	average
188	IID50003	784-852	3ifqC	19.22	57.8	0.567	0.339	0.174	0.681	6.14	0.101	0.087	0.13	0.29	0.42	poor
189	IID50003	854-879	1i7xD	2.35	64.4	0.522	0.35	0.5	0.5	3.65	0.038	0.077	0.038	0.154	0.269	average
190	IID50006	11-41	3ouxB	5.51	51.9	0.668	0.462	0	1	5.61	0.065	0.032	0.032	0.258	0.258	poor
191	IID50006	45-60	3ouxB	1.65	64	0.555	0.306	0.688	0.313	3.6	0.063	0.125	0.188	0.313	0.313	excellent
192	IID50016	1-46	2c1mB	9.2	69.2	0.647	0.385	0.087	0.913	5.42	0.109	0.022	0.043	0.304	0.152	poor
193	IID50047	262-286	2rgtA	13.67	74.5	0.742	0.481	0	0.76	4.25	0.12	0.04	0.08	0.32	0.48	poor
194	IID50054	294-318	1mxeF	3.51	62.7	0.583	0.208	0.8	0.2	4.12	0.16	0	0.04	0.32	0.2	average
195	IID50055	16-126	2yjfM	1.17	94.4	0.468	0.242	0.604	0.396	5.8	0.081	0.144	0.054	0.342	0.261	excellent
196	IID50058	424-489	3eghD	0.71	88.5	0.518	0.36	0.167	0.652	5.36	0.076	0.03	0.106	0.242	0.318	excellent
197	IID50060	435-499	3hvqD	1.43	88	0.527	0.369	0.215	0.615	5.42	0.077	0.031	0.062	0.277	0.262	excellent
198	IID50088	132-145	2rmsB	0.39	93.1	0.557	0.175	0.929	0.071	3.24	0.214	0.214	0.071	0.643	0.214	excellent
199	IID50097	358-380	1s5rA	2.86	69.1	0.598	0.382	0.435	0.565	4.05	0.13	0.043	0.217	0.348	0.348	average
200	IID50133	331-346	2k6qB	4.61	42.7	0.706	0.418	0	0.875	4.57	0	0.063	0.188	0.125	0.375	poor
201	IID50193	186-200	2jz3A	1.01	73.3	0.591	0.296	0.733	0.267	3.44	0.067	0.133	0	0.4	0.333	excellent
202	IID50205	316-326	2kgxB	0.97	75.1	0.746	0.383	0	0.727	3.22	0	0.091	0	0.273	0.182	excellent
203	IID50232	367-381	2k00B	5.82	46.5	0.747	0.517	0	0.8	4.19	0	0	0.133	0.133	0.333	poor
204	IID50254	496-530	1kjyB	8.89	68	0.544	0.276	0.486	0.514	4.47	0.029	0.229	0.057	0.371	0.257	poor
205	IID50266	396-424	4mp0B	4.48	72.1	0.613	0.332	0.103	0.69	5.57	0	0.069	0	0.172	0.241	poor
206	IID50303	139-169	1pq1B	1	82.2	0.477	0.273	0.871	0.129	4.4	0.065	0.065	0	0.258	0.226	excellent
207	IID50331	137-163	2bzwB	1.28	78.5	0.522	0.299	0.815	0.185	4.23	0.111	0.074	0.074	0.222	0.296	excellent
