# Supplementary material for: How AlphaFold2 Predicts Conditionally Folding Regions Annotated in an Intrinsically Disordered Protein Database, IDEAL
Source: Biology (Basel). 2023 Jan 25;12(2):182. doi: 10.3390/biology12020182 (PMC9952413; doi:10.3390/biology12020182)
Supplement: Supplementary file 1 [file biology-12-00182-s001.zip › Table S2.xlsx]

## Sheet: Table S2
Table S2. Candidates of structural and sequential features characterizing ProSs.
	p-value
pLDDT	1.88858e-16
%Coil	6.64859e-08
%Helix	3.35514e-06
polar	6.36456e-06
crASA	6.76778e-06
nRG	1.57333e-05
mrASA	5.53591e-05
S	0.00077287
hydrophobic	0.000857909
L	0.00153524
A	0.00849015
posi_charge	0.028852
G	0.0358372
T	0.0617591
R	0.0668743
P	0.0698175
I	0.13311
KyteAndDoolittl	0.13983
N	0.211501
K	0.248923
contact	0.25707
Q	0.27969
W	0.306329
chrage	0.395616
nega_charge	0.429187
length	0.44225
%Sheet	0.520135
F	0.552921
E	0.604363
D	0.626643
Y	0.656502
H	0.719057
aromatic	0.750595
ΔrASA	0.757613
M	0.844647
homologous	0.858888
V	0.909399
C	0.91132
